# Supplementary material for: CD74 in Apoptotic Macrophages Is Associated with Inflammation, Plaque Progression and Clinical Manifestations in Human Atherosclerotic Lesions
Source: Metabolites. 2022 Jan 10;12(1):54. doi: 10.3390/metabo12010054 (PMC8781814; doi:10.3390/metabo12010054)
Supplement: Supplementary file 1 [file metabolites-12-00054-s001.zip]

Archive with 1 entries (1 files):
- metabolites-1555878-supplementary.pdf
